# Supplementary material for: Genomic analysis of Sweet potato feathery mottle virus from East Africa
Source: Physiol Mol Plant Pathol. 2020 Apr;110:101473. doi: 10.1016/j.pmpp.2020.101473 (PMC7233136; doi:10.1016/j.pmpp.2020.101473)
Supplement: Multimedia component 1 [file mmc1.xml]

<?xml version="1.0" encoding="UTF-8" standalone="no"?><data:data><datasets><author>wokosiki@gmail.com</author><type>0</type><dataset><value>1</value><reason>Data will be made available on request</reason><comments/></dataset></datasets></data:data>
